# Supplementary material for: The extinct, giant giraffid Sivatherium giganteum: skeletal reconstruction and body mass estimation
Source: Biol Lett. 2016 Jan;12(1):20150940. doi: 10.1098/rsbl.2015.0940 (PMC4785933; doi:10.1098/rsbl.2015.0940)
Supplement: Details of fossil specimens [file rsbl20150940supp2.xlsx]

## Sheet: Sheet1
SPECIMEN NUMBER	TAXON	DESCRIPTION OF SPECIMEN	SITE	TYPE STATUS	Intact/Partial fragment	NOTES / ADDITIONAL COMMENTS	Photogrammetry done Y/N
39536	Sivatherium giganteum	L scaphoid carpal (radial carpal)	Siwalik Hills		Intact	Good preservation. Articular facets intact	Y
39537	Sivatherium giganteum	L lunar carpal (intermediate carpal)	Siwalik Hills		Intact	Good preservation. Articular facets intact	Y
39538	Sivatherium giganteum	R cuneiform carpal (ulnar carpal)	Siwalik Hills		Intact	Good preservation. Articular facets intact	Y
15695	Sivatherium giganteum	L magnum carpal (C2+3)	Siwalik Hills		Intact	Good preservation. Articular facets intact	Y
39540	Sivatherium giganteum	L unciform carpal (C4)	Siwalik Hills		Intact	Good preservation. Articular facets intact	Y
17089	Sivatherium giganteum	R MC with articulated magnum	Siwalik Hills		Intact	Diaphysis has been broken and repaired.	Y
39541	Sivatherium giganteum	Proximal phalanx	Siwalik Hills		Intact	Well preserved	Y
15805	Sivatherium giganteum	Second phalanx	Siwalik Hills		Intact	Outer digit. Good preservation. Articular facets intact	Y
39534	Sivatherium giganteum	rad/ulna	Siwalik Hills		Intact	Ulnar process been broken and repaired. Articular facets intact	Y
39688	Sivatherium giganteum	L Humerus	Siwalik Hills		Intact	Has been broken at mid diaphysis, reparied.	Y
36680	Sivatherium giganteum	L scapula	Siwalik Hills		Partial	Missing dorsal 1/3.	Y
16998b	Sivatherium giganteum	R astragalus	Siwalik Hills		Intact	Good preservation. Articular facets intact	Y
39544	Sivatherium giganteum	R cubonavicular (T2+3)	Siwalik Hills		Intact	Good preservation. Articular facets intact	Y
17072	Sivatherium giganteum	L tibia	Siwalik Hills		Intact	Good preservation. Articular facets intact	Y
39545	Sivatherium giganteum	L prox femur	Siwalik Hills		Partial	Femoral head well preserved	Y
39547	Sivatherium giganteum	R distal femur	Siwalik Hills		Partial	Looks like a L to me.. The lateral condyle (if it is a R) has two large cystic lesions. Doesn't look taphonomic.	Y
15707	Sivatherium giganteum	C7	Siwalik Hills		Partial	Missing part of dorsal process	Y
39528	Sivatherium giganteum	Axis vertebra	Siwalik Hills		Partial	Missing dorsal spinous process	Y
39527	Sivatherium giganteum	Atlas vertebra	Siwalik Hills		Partial	Vertebral foramen not intact	Y
18173	Sivatherium giganteum	C6	Siwalik Hills		Partial	Missing part of dorsal process	Y
39525	Sivatherium giganteum	L posterior ossicone	Siwalik Hills		Partial	Missing distal extremity.	Y
39581	Sivatherium giganteum	Sacrum	Siwalik Hills		Partial	Mostly intact. Lable says '..of a ruminant', then 'Sivatherium'.	Y
39591	Sivatherium giganteum	4 thoracic vertebrae, fused in matrix.	Siwalik Hills		Partial	Missing dorsal and transverse spinous processes	Y
15283	Sivatherium giganteum	Cranium	Siwalik Hills	Holotype	Partial	Missing posterior ossicones (ie these were not fused in life, or were never present)	Y
39752	Sivatherium giganteum	MT	Siwalik Hills		Intact		Y
39543	Sivatherium giganteum	Calcaneous	Siwalik Hills		Partial	Missing lateral lip	Y

## Sheet: Sheet2
39581.. Or 34581		Sacrum
39542/39592(or is 2 a 7?)		vertebrae
